# Supplementary material for: Smartphone-Assisted Placido Ring Imaging for K1 Stratification in Keratoconus: A Deep Learning Study
Source: Diagnostics (Basel). 2026 Jul 2;16(13):2076. doi: 10.3390/diagnostics16132076 (PMC13360261; doi:10.3390/diagnostics16132076)
Supplement: Supplementary file 1 [file diagnostics-16-02076-s001.zip]

Archive with 1 entries (1 files):
- diagnostics-4350836-supplementary.pdf
